# Supplementary material for: Discovery of Molecular Glue Degraders via Isogenic Morphological Profiling
Source: ACS Chem Biol. 2023 Nov 21;18(12):2464–73. doi: 10.1021/acschembio.3c00598 (PMC10764104; doi:10.1021/acschembio.3c00598)
Supplement: Supplementary file 2 — cb3c00598_si_002.xlsx [file cb3c00598_si_002.xlsx]

## Sheet: Sheet1
Supplementary file: Compound calculations from the isogenic CPA
Sheet 2 contains the list of compounds screened in the isogenic CPA along with the treatment concentrations used
Compound	Name of the compound
Label	The category the compound falls under (CRBN-dependent, CRBN-independent, Morphological, CRBN binder). Aside from the CRBN binder, the rest are controls used in the isogenic CPA
Treatment conc. (microM)	The treatment concentration used for the isogenic CPA reported in µM
FP_CRBN_binding	The CRBN binding affinity of the CRBN binders quantified using a fluorescence polarization-based competition assay. The values reported here are the EC50 values in µM.
Distance	The morphological perturbation strength calculated using the cosine similarity metric-based Robust Hellinger Distance (using BioProfiling.jl)
Number_Features	The number of treatment-centric features selected by the treatment-centric feature selection
Corrected_u	The corrected U score calculated, reflecting the likelihood that the compound has a CRBN-dependent bioactivity
p-value	The confidence in the corrected U score calculated

## Sheet: compound_calculations
Compound	Label	Treatment conc. (microM)	FP_CRBN_binding	Distance	Number_Features	Corrected_u	p-value
dCeMM2	CRBN-independent	3.5		0.209878	271	0.00734463	1
TL 13-12	CRBN-dependent	1.5		0.364419	267	0.99887	3.19e-21
Iberdomide	CRBN-dependent	10		0.336097	153	0.932778	1.48e-16
Lenalidomide	CRBN-dependent	10		0.383767	139	0.950556	8.65e-18
CC-885	CRBN-dependent	0.002		0.236015	132	1	1.1e-08
Pomalidomide	CRBN-dependent	10		0.216411	111	0.835392	1.68e-10
ARV-771	CRBN-independent	0.03		0.845798	107	0.0442402	1
MZ1	CRBN-independent	0.1		0.736562	102	0.0282486	1
dBET6	CRBN-dependent	0.05		0.331476	94	0.997222	2.2e-08
Palbociclib	CRBN-independent	0.25		0.395329	88	0.0272222	1
FL1-6	CRBN binder	10	3.034	0.688552	78	1	7.7e-08
FL1-12	CRBN binder	10	2.776	0.331206	78	1	3.4e-08
FL1-2	CRBN binder	10	0.419	0.358609	72	1	3.4e-08
dBET1	CRBN-dependent	2.5		0.139337	63	1	1.15e-09
Avadomide	CRBN-dependent	10		0.137989	57	0.823333	5.08e-10
CC-90009	CRBN-dependent	0.3		0.251679	44	1	7.86e-07
TC-S-7004	Morphological	10		0.959455	34	0.0506823	1
FL1-18	CRBN binder	10	0.363	0.286482	33	0.9225	2.58e-06
Indisulam	CRBN-independent	10		0.671353	31	0.00536723	1
FL2-14	CRBN binder	10	0.991	0.335008	25	0.9575	3.97e-07
FL4-6	CRBN binder	10	3.65	0.324291	22	0.82	0.000281452
NVS-PAK-1	Morphological	10		0.714047	20	0.0452778	1
FL4-19	CRBN binder	10	0.687	0.225946	19	0.575	0.212442
FL4-1	CRBN binder	10	0.37	0.474312	17	0.1075	0.99999
FK-866	Morphological	10		0.516351	15	0.0338889	1
FL4-15	CRBN binder	10	2.134	0.427364	11	0.55	0.298931
FL4-2	CRBN binder	10	0.557	0.784366	8	0.7875	0.000976674
FL1-17	CRBN binder	10	1.838	0.157581	7	0.6875	0.0219402
FL3-2	CRBN binder	10	0.408	0.627862	7	0.005	1
FL5-1	CRBN binder	10	0.914	0.397859	7	0.2375	0.99784
Aloxistatin	Morphological	10		0.0798758	6	0.177222	1
LY2109761	Morphological	10		0.288864	6	0.103056	1
FL3-16	CRBN binder	10	0.264	0.404293	6	0.04	1
FL6-6	CRBN binder	10	0.961	0.380438	6	0.8275	0.000207751
FL3-17	CRBN binder	10	1.312	0.525227	5	0.0025	1
FL4-3	CRBN binder	10	0.558	0.436718	5	0.19	0.999621
FL5-2	CRBN binder	10	1.058	0.226672	5	0.155	0.99991
Quinidine	Morphological	10		0.30875	4
FL2-5	CRBN binder	10	0.458	0.544937	4
FL3-8	CRBN binder	10	0.911	0.451798	4
FL4-4	CRBN binder	10	0.688	0.297693	4
FL2-3	CRBN binder	10	0.682	0.567404	3
FL2-7	CRBN binder	10	0.731	0.146312	3
FL3-3	CRBN binder	10	0.546	0.573584	3
FL3-12	CRBN binder	10	2.697	0.400354	3
FL3-18	CRBN binder	10	0.676	0.587892	3
FL4-9	CRBN binder	10	0.445	0.371286	3
FL4-11	CRBN binder	10	0.538	0.387022	3
FL4-21	CRBN binder	10	1.077	0.244464	3
FL1-9	CRBN binder	10	0.435	0.252327	2
FL2-10	CRBN binder	10	1.272	0.468208	2
FL3-11	CRBN binder	10	0.449	0.43971	2
FL3-15	CRBN binder	10	0.99	0.672968	2
FL3-21	CRBN binder	10	1.023	0.405603	2
FL4-7	CRBN binder	10	0.741	0.55938	2
FL4-14	CRBN binder	10	0.996	0.254463	2
FL4-20	CRBN binder	10	1.716	0.350519	2
FL5-6	CRBN binder	10	4.688	0.399908	2
FL5-12	CRBN binder	10	0.705	0.673656	2
FL6-11	CRBN binder	10	0.887	0.353562	2
FL1-1	CRBN binder	10	0.321	0.646734	1
FL2-19	CRBN binder	10	1.048	0.472681	1
FL3-1	CRBN binder	10	0.301	0.617052	1
FL3-4	CRBN binder	10	0.446	0.480965	1
FL3-5	CRBN binder	10	0.214	0.213064	1
FL3-6	CRBN binder	10	2.77	0.786973	1
FL3-10	CRBN binder	10	0.582	0.514242	1
FL3-13	CRBN binder	10	0.472	0.326984	1
FL3-20	CRBN binder	10	1.568	0.565499	1
FL4-5	CRBN binder	10	0.652	0.395722	1
FL4-8	CRBN binder	10	1.964	0.499037	1
FL4-16	CRBN binder	10	0.971	0.214296	1
FL5-5	CRBN binder	10	0.829	0.138636	1
FL6-7	CRBN binder	10	0.743	0.607845	1
FL6-18	CRBN binder	10	0.794	0.318744	1
FL6-21	CRBN binder	10	1.073	0.509482	1
DMSO	Morphological	N.A.		0	0
AMG-900	Morphological	10			0
Dexamethasone	Morphological	10		0.188674	0
Methylated pomalidomide	CRBN-independent	10		0.116386	0
Cis/MZ1	CRBN-independent	0.1		0.217986	0
FL1-3	CRBN binder	10	0.479	0.190845	0
FL1-4	CRBN binder	10	0.481	0.147256	0
FL1-5	CRBN binder	10	0.301	0.114617	0
FL1-7	CRBN binder	10	0.522	0.624708	0
FL1-8	CRBN binder	10	0.93	0.267181	0
FL1-10	CRBN binder	10	0.607	0.519229	0
FL1-11	CRBN binder	10	0.509	0.141293	0
FL1-13	CRBN binder	10	0.482	0.278886	0
FL1-14	CRBN binder	10	0.395	0.519317	0
FL1-15	CRBN binder	10	1.169	0.538575	0
FL1-16	CRBN binder	10	0.682	0.238349	0
FL1-19	CRBN binder	10	0.898	0.493957	0
FL1-20	CRBN binder	10	1.469	0.187746	0
FL1-21	CRBN binder	10	1.048	0.513523	0
FL2-1	CRBN binder	10	0.445	0.246825	0
FL2-2	CRBN binder	10	0.675	0.239922	0
FL2-4	CRBN binder	10	0.77	0.523101	0
FL2-6	CRBN binder	10	4.223	0.247637	0
FL2-8	CRBN binder	10	2.588	0.399827	0
FL2-9	CRBN binder	10	0.414	0.236365	0
FL2-11	CRBN binder	10	0.617	0.233729	0
FL2-12	CRBN binder	10	4.783	0.254828	0
FL2-13	CRBN binder	10	0.526	0.369815	0
FL2-15	CRBN binder	10	1.647	0.478737	0
FL2-16	CRBN binder	10	1.968	0.175185	0
FL2-17	CRBN binder	10	1.287	0.511453	0
FL2-18	CRBN binder	10	0.872	0.334079	0
FL2-20	CRBN binder	10	2.616	0.530609	0
FL2-21	CRBN binder	10	1.145	0.144264	0
FL3-7	CRBN binder	10	0.348	0.439234	0
FL3-9	CRBN binder	10	0.33	0.487296	0
FL3-14	CRBN binder	10	0.882	0.625311	0
FL3-19	CRBN binder	10	0.742	0.380029	0
FL4-10	CRBN binder	10	0.83	0.622012	0
FL4-12	CRBN binder	10	4.555	0.366467	0
FL4-13	CRBN binder	10	0.463	0.185112	0
FL4-17	CRBN binder	10	0.983	0.46416	0
FL4-18	CRBN binder	10	1.61	0.235001	0
FL5-3	CRBN binder	10	1.247	0.423384	0
FL5-4	CRBN binder	10	0.948	0.263248	0
FL5-7	CRBN binder	10	0.864	0.34574	0
FL5-8	CRBN binder	10	1.345	0.299489	0
FL5-9	CRBN binder	10	1.054	0.522964	0
FL5-10	CRBN binder	10	0.893	0.329025	0
FL5-11	CRBN binder	10	1.271	0.361684	0
FL5-13	CRBN binder	10	0.771	0.40144	0
FL5-14	CRBN binder	10	0.6	0.369987	0
FL5-15	CRBN binder	10	0.502	0.451458	0
FL5-16	CRBN binder	10	4.216	0.236154	0
FL5-17	CRBN binder	10	0.908	0.299483	0
FL5-18	CRBN binder	10	0.586	0.2833	0
FL5-19	CRBN binder	10	0.94	0.630831	0
FL5-20	CRBN binder	10	0.775	0.234415	0
FL5-21	CRBN binder	10	0.899	0.218475	0
FL6-1	CRBN binder	10	0.584	0.164486	0
FL6-2	CRBN binder	10	1.252	0.46963	0
FL6-3	CRBN binder	10	0.726	0.503759	0
FL6-4	CRBN binder	10	1.296	0.550356	0
FL6-5	CRBN binder	10	0.679	0.580972	0
FL6-8	CRBN binder	10	1.341	0.193627	0
FL6-9	CRBN binder	10	0.713	0.138323	0
FL6-10	CRBN binder	10	1.144	0.163846	0
FL6-12	CRBN binder	10	0.57	0.359716	0
FL6-13	CRBN binder	10	1.08	0.31531	0
FL6-14	CRBN binder	10	0.837	0.355711	0
FL6-15	CRBN binder	10	0.52	0.238998	0
FL6-16	CRBN binder	10	0.645	0.53903	0
FL6-17	CRBN binder	10	0.803	0.377866	0
FL6-19	CRBN binder	10	0.874	0.479446	0
FL6-20	CRBN binder	10	0.622	0.944015	0
